# Supplementary material for: Body mass index, C-reactive protein, and pancreatic cancer: A Mendelian randomization analysis to investigate causal pathways
Source: Front Oncol. 2023 Feb 2;13:1042567. doi: 10.3389/fonc.2023.1042567 (PMC9932924; doi:10.3389/fonc.2023.1042567)
Supplement: Supplementary file 1 [file DataSheet_1.zip]

Archive with 15 entries (15 files):
- Image 1.PNG
- Image 10.PNG
- Image 11.PNG
- Image 12.PNG
- Image 13.PNG
- Image 14.PNG
- Image 15.PNG
- Image 2.PNG
- Image 3.PNG
- Image 4.PNG
- Image 5.PNG
- Image 6.PNG
- Image 7.PNG
- Image 8.PNG
- Image 9.PNG
